# Supplementary material for: Association between genes regulating neural pathways for quantitative traits of speech and language disorders
Source: NPJ Genom Med. 2021 Jul 27;6:64. doi: 10.1038/s41525-021-00225-5 (PMC8316336; doi:10.1038/s41525-021-00225-5)
Supplement: Supplementary file 2 — Supplementary Data 1 [file 41525_2021_225_MOESM2_ESM.xls]

## Sheet: EWAS_meQTL_loci
Marker	Chr	Pos	MSW	NSW	CELF_TOLD_Receptive	CELF_TOLD_Expressive	CTPP_Elision	CTPP_RAN_Colors	WORDID	WRDATK	TWS_Total	EOWPVT	PPVT	GFTA	Fletcher	WIAT_LC	WIAT_RC	SNP	Effect	p
cg14993491	1	55504971	0.876507	0.746963	0.727248	0.620516	0.343199	0.318339	0.214003	0.684353	0.730587	0.768111	0.514466	0.0978271	0.530115	0.404662	0.982569	rs2495499	-0.138952	3.38e-09
cg06197377	1	55505061	0.638362	0.801723	0.364297	0.364899	0.647959	0.844487	0.720003	0.880912	0.957325	0.708757	0.40566	0.0268021	0.912221	0.739251	0.969209	rs2495499	-0.0973661	5.32e-05
cg05118916	1	55505063	0.756188	0.981538	0.423385	0.355778	0.144906	0.642097	0.180638	0.673146	0.474184	0.6229	0.360582	0.192074	0.628343	0.715661	0.914416	rs2495499	-0.0920928	3.55e-05
cg26666107	1	55505073	0.423351	0.443975	0.524945	0.236796	0.877344	0.766359	0.613622	0.300922	0.914256	0.620392	0.312186	0.194356	0.925302	0.778912	0.330484	rs2495499	-0.117719	2.13e-06
cg14977608	1	55506512	0.943208	0.535444	0.629064	0.539605	0.0974751	0.0723689	0.708887	0.649118	0.484246	0.506536	0.931815	0.161409	0.764962	0.225102	0.695733	rs2986946	0.095533	5.91e-07
cg20245116	1	55522013	0.435917	0.174976	0.546837	0.345402	0.431431	0.0754637	0.844326	0.653589	0.100283	0.474095	0.202965	0.0321773	0.613038	0.74107	0.0502278	rs2479419	-0.819498	8.47e-81
cg13462158	1	55522104	0.438772	0.240823	0.299252	0.157167	0.24523	0.0140165	0.664309	0.412289	0.0792172	0.439243	0.155886	0.0658968	0.885534	0.469627	0.0326328	rs2479419	-0.785491	8.77e-73
cg23722204	1	146976877	0.735473	0.545679	0.578894	0.779208	0.0295118	0.559163	0.290576	0.302717	0.82967	0.678122	0.548628	0.377605	0.602808	0.705608	0.643737	rs10793688	-0.299917	7.65e-08
cg21687775	1	146989469	0.265786	0.309529	0.917067	0.128504	0.76496	0.0444302	0.975713	0.768597	0.377127	0.185804	0.842936	0.92105	0.480807	0.927912	0.168964	rs10793688	0.0588101	7.04e-06
cg14008346	1	146989524	0.219114	0.841939	0.928104	0.862496	0.71929	0.176982	0.821332	0.904312	0.920009	0.243456	0.978048	0.848238	0.0910835	0.137506	0.433982	rs10793688	-0.0564742	2.18e-08
cg07196514	1	158984321	0.00377914	0.0146073	0.918635	0.0335997	0.0248155	0.664241	0.00477344	0.000402589	0.00253515	0.289011	0.195332	0.582018	0.0156516	0.140601	0.00332437	rs12124059	-0.558921	4.1e-08
cg17217296	1	159046937	0.712678	0.487887	0.601576	0.983779	0.103051	0.303316	0.855825	0.768415	0.172882	0.138448	0.712067	0.756695	0.45575	0.40441	0.948946	rs1772414	-0.270308	1.13e-08
cg08371224	5	170066539	0.851387	0.35365	0.0736001	0.849367	0.952897	0.252364	0.72901	0.299562	0.719213	0.640063	0.738943	0.982343	0.199562	0.68522	0.0727632	rs10475950	0.0654866	2.94e-05
cg14746387	5	172879299	0.441307	0.659886	0.915434	0.370214	0.921223	0.570974	0.738385	0.683618	0.104307	0.968038	0.910772	0.0485461	0.510914	0.0787931	0.629814	rs254800	-0.177836	4.19e-06
cg23987381	5	173006447	0.862325	0.896078	0.25251	0.700532	0.248954	0.364536	0.724046	0.887636	0.498039	0.1059	0.374585	0.540754	0.932949	0.0800947	0.203656	rs791791	0.236365	1.54e-05
cg03895880	12	21015340	0.417318	0.11605	0.223285	0.875583	0.921413	0.74211	0.424121	0.903455	0.218339	0.943587	0.934736	0.690339	0.831183	0.211289	0.735735	rs4762797	0.142207	7.73e-09
cg23019745	13	28363281	0.181134	0.0885376	0.250165	0.426577	0.553495	0.252937	0.557931	0.44029	0.63209	0.46369	0.975139	0.0230492	0.265964	0.741865	0.414029	rs1231035	0.0860109	3.66e-06
cg22700880	13	28372843	0.193626	0.388071	0.756239	0.20326	0.874731	0.189763	0.66602	0.836539	0.0445429	0.334348	0.468048	0.651518	0.741522	0.656581	0.610704	rs1231035	-0.0962557	5.68e-05
cg07166546	14	35805898	0.0827387	0.0894476	0.184362	0.837576	3.54908e-05	0.109224	0.00245311	0.0221361	0.000505845	0.10538	0.193673	0.129405	0.955169	0.844028	0.701578	rs4981288	-0.472194	2.36e-50
cg04177945	14	35838240	0.0324787	0.095372	0.876798	0.135149	0.111493	0.461673	0.159051	0.188537	0.0226964	0.552483	0.780139	0.0503274	0.286185	0.581799	0.671374	rs4981288	-0.209905	7.88e-30
cg03549618	14	35838977	0.880024	0.879453	0.803451	0.623699	0.0329864	0.749826	0.458093	0.713508	0.305726	0.92999	0.709645	0.833252	0.897016	0.267591	0.859879	rs12432476	0.211169	3.98e-12
cg16518861	14	35871715	0.0133874	0.095703	0.912261	0.0358054	0.411602	0.338672	0.864617	0.74607	0.770403	0.984929	0.870767	0.908521	0.0753969	0.104125	0.816559	rs4981288	-0.176755	4.87e-09
cg00689225	14	35871954	0.09076	0.305362	0.518941	0.0189912	0.305705	0.0591984	0.802934	0.622093	0.623206	0.841512	0.662512	0.666984	0.0300273	0.397188	0.505705	rs10136627	-0.150011	7.31e-07
cg13972423	14	59183596	0.212892	0.243115	0.602013	0.931329	0.0149744	0.649876	0.0341263	0.0340801	0.653165	0.733152	0.908044	0.23759	0.369659	0.525146	0.0367948	rs856380	0.328848	2.82e-05
cg02291164	14	59296302	0.306754	0.415109	0.681656	0.653498	0.813448	0.994392	0.92091	0.952129	0.743127	0.21593	0.44364	0.0367971	0.896746	0.690769	0.658354	rs856376	0.322728	4.87e-05
cg08210706	14	95046686	0.947159	0.619002	0.943633	0.686774	0.479837	0.333405	0.985814	0.863683	0.561194	0.308016	0.733883	0.328396	0.660134	0.66286	0.838651	rs941754	1.63218	3.13e-19
cg18949721	14	99858181	0.302024	0.174833	0.28371	0.126023	0.110766	0.625456	0.00625751	0.00321453	0.0375931	0.44284	0.612794	0.421543	0.95613	0.728282	0.0565759	rs1257267	-0.474426	3.78e-12
cg06128999	16	77247126	0.0451703	0.0829222	0.134671	0.019903	0.556237	0.289224	0.5363	0.311764	0.745096	0.130424	0.686772	0.133041	0.41872	0.243126	0.94218	rs4888606	0.164412	3.57e-23
cg05007098	16	77322779	0.122451	0.25783	0.498996	0.664443	0.651516	0.776775	0.39887	0.554134	0.980913	0.547252	0.614375	0.542563	0.97478	0.963957	0.0568759	rs4888606	0.255049	9.53e-16
