# Supplementary material for: Association between genes regulating neural pathways for quantitative traits of speech and language disorders
Source: NPJ Genom Med. 2021 Jul 27;6:64. doi: 10.1038/s41525-021-00225-5 (PMC8316336; doi:10.1038/s41525-021-00225-5)
Supplement: Supplementary file 3 — Supplementary Data 2 [file 41525_2021_225_MOESM3_ESM.xlsx]

## Sheet: Literature_rep_gene_level_Pmin
Source	Gene	CELF_E	CELF_R	Elision	EOWPVT	Fletcher	MSW	MSW_PPC	NSW	NSW_PPC	PPVT	RAN	TWS	WIAT_LC	WIAT_RC	WRAT	WRID
Castillo2016	MAB21L3	0.018	0.017	0.033	> 0.05	> 0.05	0.0022	> 0.05	0.021	> 0.05	0.0048	> 0.05	> 0.05	0.01	0.046	> 0.05	> 0.05
Castillo2016	SESTD1	0.015	> 0.05	> 0.05	0.028	> 0.05	0.047	> 0.05	> 0.05	> 0.05	0.047	> 0.05	> 0.05	0.0018	> 0.05	> 0.05	> 0.05
Castillo2016	LINC00603	0.0088	0.038	> 0.05	0.014	0.027	0.016	0.0017	> 0.05	0.02	0.033	> 0.05	> 0.05	0.0025	> 0.05	> 0.05	> 0.05
Castillo2016	FGF18	> 0.05	> 0.05	> 0.05	> 0.05	0.012	0.031	0.011	> 0.05	0.019	> 0.05	0.023	0.015	> 0.05	0.0061	> 0.05	> 0.05
Castillo2016	CIDEB	> 0.05	0.047	> 0.05	> 0.05	> 0.05	> 0.05	> 0.05	> 0.05	> 0.05	> 0.05	0.0044	0.039	> 0.05	> 0.05	> 0.05	> 0.05
Castillo2016	CDH13	0.00016	0.00023	0.0019	0.0003	0.0031	0.0014	0.0019	0.0048	0.0046	0.0015	3.2e-05	0.0011	0.0016	0.00093	0.0011	0.0025
Castillo2016	EEF2	0.048	> 0.05	> 0.05	0.022	> 0.05	> 0.05	> 0.05	> 0.05	> 0.05	> 0.05	0.018	> 0.05	> 0.05	> 0.05	0.007	> 0.05
Castillo2016	ABCC13	0.0088	0.011	0.0024	0.0072	0.00074	0.0067	0.0019	0.0048	0.0014	0.0031	0.036	> 0.05	0.033	0.036	0.022	0.012
Castillo2016	CCDC141	0.019	0.013	0.03	0.021	0.02	0.017	0.014	0.028	0.05	0.024	0.0053	> 0.05	0.0051	0.0063	> 0.05	0.024
Castillo2016	CCDC136	> 0.05	> 0.05	> 0.05	> 0.05	0.0055	0.032	0.011	0.028	0.021	> 0.05	> 0.05	0.019	> 0.05	> 0.05	> 0.05	> 0.05
Castillo2016	NOP9	> 0.05	0.047	> 0.05	> 0.05	0.047	> 0.05	0.011	0.046	0.018	> 0.05	0.0031	0.039	> 0.05	> 0.05	> 0.05	> 0.05
Castillo2016	DAPK3	0.048	> 0.05	> 0.05	0.022	> 0.05	> 0.05	> 0.05	> 0.05	> 0.05	0.047	0.018	> 0.05	> 0.05	> 0.05	0.007	> 0.05
Eicher2013	ZNF385D	1.8e-05	0.00093	0.00018	0.0019	0.0013	0.00089	0.0015	0.0031	0.0053	0.0041	0.00013	0.00044	0.00057	8.4e-05	0.0036	0.0015
Eicher2013	COL4A2	0.00041	0.0026	0.007	0.00076	0.0033	0.0013	0.0025	0.0012	0.0018	0.00075	0.0054	0.0068	0.0018	0.00061	0.0052	0.0065
Eicher2013	CUBN	0.008	0.0031	0.023	0.0042	0.028	0.011	0.0036	0.0031	0.00094	0.0018	0.033	0.0069	0.0036	0.013	0.015	0.021
Eicher2013	NDST4	0.031	0.031	> 0.05	0.01	> 0.05	> 0.05	> 0.05	0.018	> 0.05	0.031	0.0014	0.024	0.0008	0.024	0.022	0.017
Eicher2013	ZFYVE28	0.0071	0.0047	0.0041	0.001	0.0043	0.0044	0.0051	0.00046	0.0052	0.022	0.0091	0.0015	0.0052	0.00013	0.032	0.0049
Eicher2013	CMIP	0.0035	0.0076	0.024	0.0023	0.026	0.006	0.0024	0.006	0.0099	0.0019	0.021	0.0053	0.00038	0.00084	0.0035	0.0088
Gialuisi2014	FLNC	> 0.05	> 0.05	0.038	> 0.05	0.00076	0.017	0.0033	0.023	0.01	0.048	> 0.05	0.0088	> 0.05	0.011	> 0.05	> 0.05
Gialuisi2014	RBFOX2	0.025	0.012	> 0.05	> 0.05	0.013	0.0044	0.012	0.0045	0.016	> 0.05	0.0055	> 0.05	> 0.05	> 0.05	> 0.05	> 0.05
Gialuisi2019	GCFC2	> 0.05	0.019	> 0.05	0.014	0.031	> 0.05	> 0.05	> 0.05	> 0.05	0.029	> 0.05	0.04	> 0.05	> 0.05	> 0.05	> 0.05
Gialuisi2019	MRPL19	> 0.05	0.019	> 0.05	> 0.05	0.031	> 0.05	> 0.05	> 0.05	> 0.05	0.02	> 0.05	0.04	> 0.05	> 0.05	> 0.05	> 0.05
Gialuisi2019	DYX1C1	0.015	> 0.05	0.0099	6.8e-05	0.0079	0.0048	0.018	0.025	0.044	> 0.05	0.0087	0.0054	0.031	0.043	0.047	> 0.05
Gialuisi2019	GRIN2B	0.0018	0.017	0.00035	8.7e-05	0.0016	0.0067	0.0064	0.0033	0.0028	0.0049	0.013	2.3e-05	0.0032	0.003	0.034	0.0091
Gialuisi2019	LINC00669	0.0081	0.012	0.033	> 0.05	0.0063	0.014	0.014	0.031	0.024	0.016	0.018	> 0.05	0.02	0.0052	0.0018	0.0054
Gialuisi2019	NKAIN3	0.027	9.7e-05	0.0046	0.0045	0.035	0.022	0.016	0.0011	0.0015	0.003	> 0.05	0.0026	0.013	0.00038	0.013	0.0017
Gialuisi2019	ADCYAP1R1	> 0.05	0.025	0.0044	0.02	0.014	0.024	0.012	0.013	0.018	0.018	0.0011	0.012	0.0045	0.017	0.012	0.018
Harlaar2014	CCDC141	0.019	0.013	0.03	0.021	0.02	0.017	0.014	0.028	0.05	0.024	0.0053	> 0.05	0.0051	0.0063	> 0.05	0.024
Harlaar2014	EMR2	> 0.05	> 0.05	0.012	0.026	0.0064	0.0083	0.0029	0.0023	0.0069	0.026	0.012	0.032	0.04	0.02	0.026	> 0.05
Harlaar2014	SH2D4B	0.00036	0.0019	0.026	0.0086	0.022	0.00094	0.0002	0.00078	0.0016	0.0013	0.01	> 0.05	0.024	0.0087	0.0088	0.017
Harlaar2014	ALK	0.00034	0.0032	0.0019	0.001	0.0021	0.0015	0.0013	0.0023	0.0027	0.0018	0.0021	0.0023	0.00071	0.00037	0.008	0.0051
Harlaar2014	LRP5	0.04	0.013	0.036	> 0.05	0.0096	0.031	0.013	0.012	0.0095	0.03	0.0027	0.016	> 0.05	0.0077	0.031	0.032
Harlaar2014	FAM135B	0.00098	0.013	0.0056	0.0005	0.0033	0.0022	0.0049	0.0027	0.0033	0.0049	0.0098	0.0013	0.0016	0.0041	0.0011	0.005
Harlaar2014	ADD2	0.017	0.028	> 0.05	0.037	0.00026	> 0.05	> 0.05	0.021	0.015	0.033	0.021	0.032	0.034	0.006	> 0.05	0.019
Harlaar2014	TCF12	0.02	0.019	0.013	0.02	0.047	0.03	0.0077	0.048	0.022	0.021	0.0024	0.013	0.009	0.018	0.002	0.0024
Harlaar2014	AGBL1	0.0018	0.0098	0.012	0.0046	0.0017	0.0026	0.0018	0.0024	0.0008	0.00061	0.0033	0.0068	0.014	0.0064	0.003	0.0083
Harlaar2014	BMP5	0.023	> 0.05	0.00091	0.012	0.017	0.006	0.01	0.0052	0.015	0.02	0.011	0.034	0.024	> 0.05	0.01	0.014
Harlaar2014	PDE10A	0.0014	0.00067	0.00064	0.0016	0.0041	0.0019	0.0094	0.0049	0.001	0.003	0.0026	0.0031	0.0084	0.00059	9.4e-05	0.0016
Harlaar2014	LGALS2	0.022	0.029	0.035	> 0.05	> 0.05	0.036	> 0.05	> 0.05	0.043	0.044	0.007	0.01	0.012	> 0.05	0.021	0.049
Harlaar2014	MAD1L1	0.011	0.0091	0.031	0.016	0.011	0.037	> 0.05	0.026	> 0.05	0.05	0.033	0.019	0.0025	0.0022	0.013	> 0.05
Harlaar2014	EVC2	0.0015	0.0022	0.012	0.044	0.00092	0.029	0.012	> 0.05	0.013	0.016	0.00066	0.0059	0.0064	0.00043	0.0035	0.019
Harlaar2014	CCBE1	0.027	0.01	0.0081	0.013	0.027	0.02	0.0075	0.046	0.038	> 0.05	0.0095	0.026	0.024	0.003	0.011	0.0055
Harlaar2014	ST3GAL3	> 0.05	0.027	> 0.05	0.041	> 0.05	> 0.05	> 0.05	> 0.05	> 0.05	> 0.05	> 0.05	0.014	> 0.05	0.017	0.0097	0.0057
Harlaar2014	RAB28	> 0.05	> 0.05	0.011	0.019	0.00025	0.0005	0.026	0.016	0.028	> 0.05	0.0034	> 0.05	0.025	> 0.05	> 0.05	0.018
Harlaar2014	MACROD2	0.0029	0.0042	4.2e-05	0.0028	0.0023	0.0023	0.003	0.0017	0.0012	0.0012	0.0011	0.001	0.00091	0.00035	0.0046	0.00035
Harlaar2014	KCNK2	0.015	0.035	> 0.05	0.021	0.02	> 0.05	> 0.05	0.036	> 0.05	0.0058	0.046	> 0.05	> 0.05	0.00044	> 0.05	> 0.05
Harlaar2014	LRRC16A	0.00035	> 0.05	3.5e-05	0.0019	0.0014	0.0054	0.013	0.0064	0.032	0.00054	0.0016	0.011	0.01	0.0068	0.028	0.015
Kornilov2016	ESR1	0.013	0.0065	0.0093	0.00042	0.022	0.002	0.0017	0.0035	0.001	0.0013	0.03	0.00083	0.0013	0.00042	0.00034	0.00038
Kornilov2016	HLCS	0.014	0.013	> 0.05	0.0095	0.00036	0.03	0.018	0.03	> 0.05	0.0072	0.0014	0.018	0.015	0.00055	0.023	0.042
Kornilov2016	C2CD2L	0.034	0.02	> 0.05	> 0.05	> 0.05	0.047	> 0.05	> 0.05	0.027	> 0.05	0.021	> 0.05	> 0.05	> 0.05	> 0.05	> 0.05
Kornilov2016	MEG8	0.0082	0.0023	0.003	> 0.05	0.0076	> 0.05	> 0.05	> 0.05	> 0.05	0.043	0.015	> 0.05	> 0.05	0.0079	> 0.05	> 0.05
Kornilov2016	SBF2	0.014	0.022	0.0012	5.9e-05	0.017	0.0021	0.0084	0.0021	0.0022	0.018	0.0086	0.022	0.024	0.0065	0.003	0.009
Kornilov2016	RNF213	0.044	0.045	> 0.05	0.0024	0.016	> 0.05	0.021	> 0.05	0.042	0.038	> 0.05	> 0.05	0.041	0.016	0.043	> 0.05
Kornilov2016	PPP2R1B	0.0012	> 0.05	0.045	0.0055	> 0.05	> 0.05	> 0.05	> 0.05	> 0.05	0.037	> 0.05	> 0.05	> 0.05	> 0.05	0.015	0.0068
Kornilov2016	TNC	0.005	0.009	0.018	0.0011	0.013	> 0.05	0.042	0.0013	0.019	0.031	0.00041	0.0024	0.0032	> 0.05	0.0076	0.0023
Kornilov2016	VPS41	0.00018	0.0015	0.014	0.00061	> 0.05	> 0.05	0.033	0.028	0.0014	0.037	0.0031	0.00015	0.016	> 0.05	0.0043	0.036
Kornilov2016	HAP1	> 0.05	> 0.05	> 0.05	> 0.05	0.04	> 0.05	0.015	0.03	> 0.05	0.035	> 0.05	> 0.05	> 0.05	0.028	0.0053	0.035
Kornilov2016	CNTNAP5	0.01	0.00072	0.0006	0.0016	0.006	0.0015	0.0091	0.0049	0.0086	0.0067	0.025	0.0013	0.0043	0.0012	0.009	5.1e-05
Kornilov2016	LINC00588	> 0.05	> 0.05	> 0.05	0.024	> 0.05	> 0.05	0.015	> 0.05	> 0.05	> 0.05	> 0.05	> 0.05	> 0.05	> 0.05	0.0069	> 0.05
Kornilov2016	DGKB	0.0051	0.0034	0.00044	0.00033	0.00049	0.00062	0.0062	0.012	0.013	0.00059	0.0076	0.0036	0.0015	0.0019	0.0034	0.0014
Kornilov2016	DPAGT1	0.042	> 0.05	> 0.05	> 0.05	> 0.05	> 0.05	> 0.05	> 0.05	0.027	> 0.05	0.039	> 0.05	0.034	0.024	0.031	> 0.05
Kornilov2016	H2AFX	> 0.05	> 0.05	> 0.05	> 0.05	> 0.05	> 0.05	> 0.05	> 0.05	> 0.05	> 0.05	> 0.05	> 0.05	0.034	0.024	0.031	> 0.05
Kornilov2016	ABCG4	0.038	0.026	> 0.05	> 0.05	> 0.05	0.044	> 0.05	0.028	> 0.05	> 0.05	0.044	> 0.05	> 0.05	> 0.05	> 0.05	> 0.05
Kornilov2016	SIK2	0.0012	> 0.05	0.045	0.006	> 0.05	> 0.05	> 0.05	> 0.05	> 0.05	0.037	> 0.05	> 0.05	> 0.05	> 0.05	0.0089	0.0065
Kornilov2016	HYOU1	0.027	> 0.05	0.021	> 0.05	0.043	> 0.05	> 0.05	> 0.05	> 0.05	> 0.05	> 0.05	0.00041	> 0.05	> 0.05	0.028	0.038
Kornilov2016	HINFP	0.028	0.02	> 0.05	> 0.05	> 0.05	0.041	> 0.05	> 0.05	> 0.05	0.038	0.026	> 0.05	> 0.05	> 0.05	> 0.05	> 0.05
Kornilov2016	SNORD113-7	> 0.05	> 0.05	> 0.05	> 0.05	0.0076	> 0.05	> 0.05	> 0.05	> 0.05	> 0.05	0.026	> 0.05	> 0.05	0.014	> 0.05	> 0.05
Kornilov2016	SNORD113-8	> 0.05	> 0.05	> 0.05	> 0.05	0.0076	> 0.05	> 0.05	> 0.05	> 0.05	> 0.05	0.026	> 0.05	> 0.05	0.014	> 0.05	> 0.05
Kornilov2016	SNORD113-9	> 0.05	> 0.05	> 0.05	> 0.05	0.0076	> 0.05	> 0.05	> 0.05	> 0.05	> 0.05	0.023	> 0.05	> 0.05	0.014	> 0.05	> 0.05
Kornilov2016	SNORD113-4	> 0.05	> 0.05	> 0.05	> 0.05	0.0076	> 0.05	> 0.05	> 0.05	> 0.05	> 0.05	0.026	> 0.05	> 0.05	0.014	> 0.05	> 0.05
Kornilov2016	SNORD113-5	> 0.05	> 0.05	> 0.05	> 0.05	0.0076	> 0.05	> 0.05	> 0.05	> 0.05	> 0.05	0.026	> 0.05	> 0.05	0.014	> 0.05	> 0.05
Kornilov2016	SETBP1	0.0026	0.006	0.002	0.011	0.035	0.0065	0.014	0.0077	0.02	0.0011	0.0075	0.0053	0.0038	0.015	0.0052	0.0098
Kornilov2016	SERPINA1	> 0.05	0.038	0.013	0.024	> 0.05	> 0.05	> 0.05	0.025	> 0.05	0.016	> 0.05	0.014	0.0076	0.035	0.0042	0.00014
Kornilov2016	SPATA2	0.02	> 0.05	0.038	> 0.05	> 0.05	0.0074	0.0016	0.012	> 0.05	> 0.05	0.0098	> 0.05	0.015	0.029	> 0.05	> 0.05
Kornilov2016	RNF114	0.021	> 0.05	0.039	> 0.05	> 0.05	0.0077	0.0017	0.015	> 0.05	> 0.05	0.0098	> 0.05	0.012	> 0.05	> 0.05	> 0.05
Kornilov2016	GAST	> 0.05	> 0.05	> 0.05	> 0.05	> 0.05	> 0.05	> 0.05	> 0.05	> 0.05	0.022	> 0.05	> 0.05	> 0.05	> 0.05	> 0.05	> 0.05
Kornilov2016	SNORD113-3	> 0.05	> 0.05	> 0.05	> 0.05	0.0076	> 0.05	> 0.05	> 0.05	> 0.05	> 0.05	0.022	> 0.05	> 0.05	0.014	> 0.05	> 0.05
Kornilov2016	SNORD113-6	> 0.05	> 0.05	> 0.05	> 0.05	0.0076	> 0.05	> 0.05	> 0.05	> 0.05	> 0.05	0.026	> 0.05	> 0.05	0.014	> 0.05	> 0.05
Kornilov2016	SNORD113-2	> 0.05	> 0.05	> 0.05	> 0.05	0.0076	> 0.05	> 0.05	> 0.05	> 0.05	> 0.05	0.022	> 0.05	> 0.05	0.014	> 0.05	> 0.05
Kornilov2016	SNORD113-1	> 0.05	> 0.05	> 0.05	> 0.05	0.023	> 0.05	> 0.05	> 0.05	> 0.05	> 0.05	0.022	> 0.05	> 0.05	0.0079	> 0.05	> 0.05
Luciano2013	DAZAP1	> 0.05	> 0.05	> 0.05	0.022	> 0.05	> 0.05	> 0.05	0.037	> 0.05	0.0016	> 0.05	> 0.05	> 0.05	> 0.05	> 0.05	> 0.05
Luciano2013	PRKCH	0.01	0.028	0.00011	0.014	0.013	0.0081	0.011	0.0094	0.0043	0.013	0.012	0.0032	0.0084	0.0084	0.00013	0.0014
Luciano2013	NOS1AP	0.00083	0.00069	0.034	0.028	0.029	0.012	0.0091	0.0022	0.018	0.0062	0.0009	0.00062	0.003	0.0014	0.0079	0.0033
Luciano2013	ABCC13	0.0088	0.011	0.0024	0.0072	0.00074	0.0067	0.0019	0.0048	0.0014	0.0031	0.036	> 0.05	0.033	0.036	0.022	0.012
Reader2014	HLA-A	> 0.05	0.047	0.018	0.034	0.012	0.044	0.044	0.026	0.028	> 0.05	0.0012	> 0.05	> 0.05	> 0.05	> 0.05	> 0.05
Reader2014	HLA-B	0.033	0.007	0.02	0.018	0.01	0.0032	0.00088	0.012	0.012	0.015	0.0073	0.016	0.024	0.018	0.00024	0.01
stpourcain robo2(2014)	ROBO2	0.0086	0.0011	0.00011	0.001	0.0067	0.017	0.019	0.004	0.0069	9.7e-05	0.0011	0.002	0.00055	0.001	0.0011	0.005
stpourcain robo2(2014)	INSC	0.045	> 0.05	0.021	0.0095	0.0093	0.029	0.027	0.0075	0.022	0.039	0.02	0.0014	0.0075	0.033	0.026	> 0.05
stpourcain robo2(2014)	CAND1	> 0.05	> 0.05	> 0.05	> 0.05	0.0076	> 0.05	> 0.05	> 0.05	> 0.05	> 0.05	0.0067	0.048	0.048	> 0.05	0.0098	> 0.05
stpourcain robo2(2014)	DAPK3	0.048	> 0.05	> 0.05	0.022	> 0.05	> 0.05	> 0.05	> 0.05	> 0.05	0.047	0.018	> 0.05	> 0.05	> 0.05	0.007	> 0.05

## Sheet: Literature_rep_gene_level_count
Source	Gene	CELF_E	CELF_R	Elision	EOWPVT	Fletcher	MSW	MSW_PPC	NSW	NSW_PPC	PPVT	RAN	TWS	WIAT_LC	WIAT_RC	WRAT	WRID
Castillo2016	MAB21L3	(1) 0.018	(1) 0.017	(2) 0.033			(2) 0.0022		(6) 0.021		(28) 0.0048			(9) 0.01	(1) 0.046
Castillo2016	SESTD1	(62) 0.015			(5) 0.028		(1) 0.047				(1) 0.047			(75) 0.0018
Castillo2016	LINC00603	(18) 0.0088	(1) 0.038		(9) 0.014	(8) 0.027	(7) 0.016	(19) 0.0017		(8) 0.02	(2) 0.033			(13) 0.0025
Castillo2016	FGF18					(3) 0.012	(2) 0.031	(4) 0.011		(7) 0.019		(2) 0.023	(1) 0.015		(1) 0.0061
Castillo2016	CIDEB		(1) 0.047									(2) 0.0044	(1) 0.039
Castillo2016	CDH13	(137) 0.00016	(211) 0.00023	(93) 0.0019	(324) 3e-04	(194) 0.0031	(315) 0.0014	(181) 0.0019	(115) 0.0048	(84) 0.0046	(200) 0.0015	(367) 3.2e-05	(196) 0.0011	(105) 0.0016	(168) 0.00093	(133) 0.0011	(103) 0.0025
Castillo2016	EEF2	(1) 0.048			(2) 0.022							(2) 0.018				(1) 0.007
Castillo2016	ABCC13	(40) 0.0088	(4) 0.011	(72) 0.0024	(12) 0.0072	(51) 0.00074	(44) 0.0067	(92) 0.0019	(69) 0.0048	(79) 0.0014	(21) 0.0031	(2) 0.036		(13) 0.033	(1) 0.036	(8) 0.022	(12) 0.012
Castillo2016	CCDC141	(3) 0.019	(8) 0.013	(4) 0.03	(9) 0.021	(5) 0.02	(17) 0.017	(28) 0.014	(12) 0.028	(1) 0.05	(3) 0.024	(83) 0.0053		(29) 0.0051	(35) 0.0063		(1) 0.024
Castillo2016	CCDC136					(52) 0.0055	(12) 0.032	(39) 0.011	(4) 0.028	(10) 0.021			(2) 0.019
Castillo2016	NOP9		(1) 0.047			(1) 0.047		(1) 0.011	(1) 0.046	(2) 0.018		(10) 0.0031	(1) 0.039
Castillo2016	DAPK3	(1) 0.048			(2) 0.022						(1) 0.047	(5) 0.018				(1) 0.007
Eicher2013	ZNF385D	(112) 1.8e-05	(95) 0.00093	(198) 0.00018	(49) 0.0019	(242) 0.0013	(138) 0.00089	(173) 0.0015	(45) 0.0031	(95) 0.0053	(58) 0.0041	(213) 0.00013	(118) 0.00044	(407) 0.00057	(152) 8.4e-05	(85) 0.0036	(88) 0.0015
Eicher2013	COL4A2	(44) 0.00041	(18) 0.0026	(15) 0.007	(39) 0.00076	(12) 0.0033	(137) 0.0013	(35) 0.0025	(64) 0.0012	(43) 0.0018	(76) 0.00075	(15) 0.0054	(38) 0.0068	(24) 0.0018	(69) 0.00061	(53) 0.0052	(58) 0.0065
Eicher2013	CUBN	(41) 0.008	(74) 0.0031	(2) 0.023	(19) 0.0042	(9) 0.028	(9) 0.011	(44) 0.0036	(29) 0.0031	(43) 0.00094	(54) 0.0018	(1) 0.033	(60) 0.0069	(22) 0.0036	(2) 0.013	(10) 0.015	(20) 0.021
Eicher2013	NDST4	(8) 0.031	(10) 0.031		(22) 0.01				(4) 0.018		(5) 0.031	(60) 0.0014	(48) 0.024	(122) 8e-04	(1) 0.024	(3) 0.022	(3) 0.017
Eicher2013	ZFYVE28	(53) 0.0071	(3) 0.0047	(21) 0.0041	(51) 0.001	(88) 0.0043	(91) 0.0044	(61) 0.0051	(180) 0.00046	(17) 0.0052	(15) 0.022	(129) 0.0091	(62) 0.0015	(29) 0.0052	(38) 0.00013	(6) 0.032	(19) 0.0049
Eicher2013	CMIP	(29) 0.0035	(37) 0.0076	(6) 0.024	(28) 0.0023	(11) 0.026	(14) 0.006	(28) 0.0024	(5) 0.006	(13) 0.0099	(17) 0.0019	(3) 0.021	(17) 0.0053	(90) 0.00038	(68) 0.00084	(42) 0.0035	(32) 0.0088
Gialuisi2014	FLNC			(2) 0.038		(24) 0.00076	(8) 0.017	(24) 0.0033	(9) 0.023	(11) 0.01	(1) 0.048		(6) 0.0088		(1) 0.011
Gialuisi2014	RBFOX2	(2) 0.025	(5) 0.012			(3) 0.013	(16) 0.0044	(5) 0.012	(19) 0.0045	(5) 0.016		(4) 0.0055
Gialuisi2019	GCFC2		(71) 0.019		(3) 0.014	(1) 0.031					(3) 0.029		(3) 0.04
Gialuisi2019	MRPL19		(47) 0.019			(1) 0.031					(1) 0.02		(1) 0.04
Gialuisi2019	DYX1C1	(4) 0.015		(3) 0.0099	(62) 6.8e-05	(2) 0.0079	(3) 0.0048	(7) 0.018	(3) 0.025	(1) 0.044		(49) 0.0087	(11) 0.0054	(1) 0.031	(1) 0.043	(1) 0.047
Gialuisi2019	GRIN2B	(22) 0.0018	(26) 0.017	(141) 0.00035	(65) 8.7e-05	(114) 0.0016	(15) 0.0067	(30) 0.0064	(22) 0.0033	(52) 0.0028	(15) 0.0049	(35) 0.013	(141) 2.3e-05	(20) 0.0032	(34) 0.003	(9) 0.034	(16) 0.0091
Gialuisi2019	LINC00669	(4) 0.0081	(114) 0.012	(13) 0.033		(229) 0.0063	(19) 0.014	(106) 0.014	(15) 0.031	(28) 0.024	(11) 0.016	(4) 0.018		(25) 0.02	(60) 0.0052	(19) 0.0018	(29) 0.0054
Gialuisi2019	NKAIN3	(10) 0.027	(173) 9.7e-05	(44) 0.0046	(98) 0.0045	(10) 0.035	(7) 0.022	(6) 0.016	(349) 0.0011	(233) 0.0015	(39) 0.003		(63) 0.0026	(153) 0.013	(476) 0.00038	(46) 0.013	(37) 0.0017
Gialuisi2019	ADCYAP1R1		(1) 0.025	(15) 0.0044	(6) 0.02	(8) 0.014	(15) 0.024	(3) 0.012	(10) 0.013	(3) 0.018	(7) 0.018	(34) 0.0011	(3) 0.012	(13) 0.0045	(8) 0.017	(3) 0.012	(2) 0.018
Harlaar2014	CCDC141	(3) 0.019	(8) 0.013	(4) 0.03	(9) 0.021	(5) 0.02	(17) 0.017	(28) 0.014	(12) 0.028	(1) 0.05	(3) 0.024	(83) 0.0053		(29) 0.0051	(35) 0.0063		(1) 0.024
Harlaar2014	EMR2			(4) 0.012	(5) 0.026	(4) 0.0064	(25) 0.0083	(30) 0.0029	(25) 0.0023	(24) 0.0069	(4) 0.026	(5) 0.012	(1) 0.032	(1) 0.04	(4) 0.02	(3) 0.026
Harlaar2014	SH2D4B	(96) 0.00036	(27) 0.0019	(14) 0.026	(28) 0.0086	(10) 0.022	(74) 0.00094	(99) 2e-04	(30) 0.00078	(66) 0.0016	(40) 0.0013	(17) 0.01		(1) 0.024	(10) 0.0087	(33) 0.0088	(14) 0.017
Harlaar2014	ALK	(159) 0.00034	(32) 0.0032	(52) 0.0019	(221) 0.001	(49) 0.0021	(112) 0.0015	(141) 0.0013	(87) 0.0023	(152) 0.0027	(101) 0.0018	(87) 0.0021	(27) 0.0023	(31) 0.00071	(79) 0.00037	(53) 0.008	(24) 0.0051
Harlaar2014	LRP5	(1) 0.04	(14) 0.013	(4) 0.036		(16) 0.0096	(15) 0.031	(15) 0.013	(24) 0.012	(29) 0.0095	(4) 0.03	(36) 0.0027	(11) 0.016		(1) 0.0077	(3) 0.031	(4) 0.032
Harlaar2014	FAM135B	(21) 0.00098	(19) 0.013	(57) 0.0056	(45) 5e-04	(85) 0.0033	(74) 0.0022	(75) 0.0049	(47) 0.0027	(49) 0.0033	(15) 0.0049	(4) 0.0098	(38) 0.0013	(62) 0.0016	(40) 0.0041	(43) 0.0011	(13) 0.005
Harlaar2014	ADD2	(22) 0.017	(34) 0.028		(17) 0.037	(60) 0.00026			(1) 0.021	(2) 0.015	(4) 0.033	(1) 0.021	(4) 0.032	(2) 0.034	(13) 0.006		(29) 0.019
Harlaar2014	TCF12	(7) 0.02	(2) 0.019	(3) 0.013	(3) 0.02	(1) 0.047	(4) 0.03	(8) 0.0077	(1) 0.048	(6) 0.022	(11) 0.021	(2) 0.0024	(25) 0.013	(8) 0.009	(2) 0.018	(6) 0.002	(4) 0.0024
Harlaar2014	AGBL1	(48) 0.0018	(27) 0.0098	(22) 0.012	(119) 0.0046	(44) 0.0017	(198) 0.0026	(198) 0.0018	(200) 0.0024	(45) 8e-04	(119) 0.00061	(115) 0.0033	(86) 0.0068	(46) 0.014	(31) 0.0064	(27) 0.003	(31) 0.0083
Harlaar2014	BMP5	(3) 0.023		(17) 0.00091	(51) 0.012	(11) 0.017	(6) 0.006	(2) 0.01	(10) 0.0052	(3) 0.015	(5) 0.02	(10) 0.011	(4) 0.034	(1) 0.024		(9) 0.01	(10) 0.014
Harlaar2014	PDE10A	(170) 0.0014	(123) 0.00067	(140) 0.00064	(94) 0.0016	(119) 0.0041	(70) 0.0019	(86) 0.0094	(91) 0.0049	(84) 0.001	(101) 0.003	(95) 0.0026	(140) 0.0031	(34) 0.0084	(29) 0.00059	(111) 9.4e-05	(111) 0.0016
Harlaar2014	LGALS2	(1) 0.022	(1) 0.029	(1) 0.035			(1) 0.036			(1) 0.043	(1) 0.044	(3) 0.007	(1) 0.01	(2) 0.012		(1) 0.021	(1) 0.049
Harlaar2014	MAD1L1	(7) 0.011	(1) 0.0091	(2) 0.031	(42) 0.016	(21) 0.011	(7) 0.037		(5) 0.026		(1) 0.05	(1) 0.033	(3) 0.019	(3) 0.0025	(3) 0.0022	(3) 0.013
Harlaar2014	EVC2	(27) 0.0015	(51) 0.0022	(3) 0.012	(1) 0.044	(161) 0.00092	(1) 0.029	(5) 0.012		(2) 0.013	(24) 0.016	(47) 0.00066	(47) 0.0059	(29) 0.0064	(64) 0.00043	(28) 0.0035	(19) 0.019
Harlaar2014	CCBE1	(4) 0.027	(8) 0.01	(30) 0.0081	(7) 0.013	(2) 0.027	(8) 0.02	(24) 0.0075	(5) 0.046	(1) 0.038		(33) 0.0095	(6) 0.026	(9) 0.024	(19) 0.003	(22) 0.011	(21) 0.0055
Harlaar2014	ST3GAL3		(47) 0.027		(1) 0.041								(33) 0.014		(22) 0.017	(45) 0.0097	(97) 0.0057
Harlaar2014	RAB28			(3) 0.011	(1) 0.019	(13) 0.00025	(13) 5e-04	(9) 0.026	(12) 0.016	(4) 0.028		(4) 0.0034		(2) 0.025			(2) 0.018
Harlaar2014	MACROD2	(269) 0.0029	(107) 0.0042	(176) 4.2e-05	(208) 0.0028	(182) 0.0023	(183) 0.0023	(146) 0.003	(252) 0.0017	(160) 0.0012	(149) 0.0012	(126) 0.0011	(149) 0.001	(325) 0.00091	(224) 0.00035	(155) 0.0046	(195) 0.00035
Harlaar2014	KCNK2	(4) 0.015	(41) 0.035		(5) 0.021	(25) 0.02			(1) 0.036		(26) 0.0058	(1) 0.046			(110) 0.00044
Harlaar2014	LRRC16A	(18) 0.00035		(39) 3.5e-05	(48) 0.0019	(41) 0.0014	(17) 0.0054	(9) 0.013	(21) 0.0064	(9) 0.032	(35) 0.00054	(30) 0.0016	(35) 0.011	(30) 0.01	(24) 0.0068	(10) 0.028	(31) 0.015
Kornilov2016	ESR1	(21) 0.013	(35) 0.0065	(21) 0.0093	(59) 0.00042	(4) 0.022	(38) 0.002	(16) 0.0017	(24) 0.0035	(26) 0.001	(36) 0.0013	(9) 0.03	(47) 0.00083	(45) 0.0013	(45) 0.00042	(25) 0.00034	(34) 0.00038
Kornilov2016	HLCS	(5) 0.014	(1) 0.013		(11) 0.0095	(75) 0.00036	(3) 0.03	(6) 0.018	(2) 0.03		(88) 0.0072	(4) 0.0014	(10) 0.018	(40) 0.015	(142) 0.00055	(2) 0.023	(4) 0.042
Kornilov2016	C2CD2L	(3) 0.034	(5) 0.02				(1) 0.047			(1) 0.027		(12) 0.021
Kornilov2016	MEG8	(2) 0.0082	(2) 0.0023	(2) 0.003		(6) 0.0076					(1) 0.043	(15) 0.015			(12) 0.0079
Kornilov2016	SBF2	(2) 0.014	(7) 0.022	(26) 0.0012	(348) 5.9e-05	(107) 0.017	(70) 0.0021	(37) 0.0084	(48) 0.0021	(8) 0.0022	(9) 0.018	(15) 0.0086	(16) 0.022	(11) 0.024	(124) 0.0065	(291) 0.003	(177) 0.009
Kornilov2016	RNF213	(1) 0.044	(2) 0.045		(5) 0.0024	(7) 0.016		(1) 0.021		(1) 0.042	(4) 0.038			(6) 0.041	(12) 0.016	(2) 0.043
Kornilov2016	PPP2R1B	(8) 0.0012		(1) 0.045	(8) 0.0055						(7) 0.037					(11) 0.015	(9) 0.0068
Kornilov2016	TNC	(15) 0.005	(8) 0.009	(38) 0.018	(4) 0.0011	(25) 0.013		(3) 0.042	(26) 0.0013	(3) 0.019	(6) 0.031	(44) 0.00041	(69) 0.0024	(12) 0.0032		(16) 0.0076	(42) 0.0023
Kornilov2016	VPS41	(140) 0.00018	(233) 0.0015	(92) 0.014	(172) 0.00061			(1) 0.033	(1) 0.028	(77) 0.0014	(28) 0.037	(50) 0.0031	(211) 0.00015	(52) 0.016		(145) 0.0043	(7) 0.036
Kornilov2016	HAP1					(1) 0.04		(18) 0.015	(17) 0.03		(11) 0.035				(1) 0.028	(2) 0.0053	(2) 0.035
Kornilov2016	CNTNAP5	(32) 0.01	(212) 0.00072	(228) 6e-04	(104) 0.0016	(149) 0.006	(303) 0.0015	(166) 0.0091	(207) 0.0049	(203) 0.0086	(58) 0.0067	(37) 0.025	(206) 0.0013	(61) 0.0043	(99) 0.0012	(51) 0.009	(152) 5.1e-05
Kornilov2016	LINC00588				(44) 0.024			(1) 0.015								(1) 0.0069
Kornilov2016	DGKB	(24) 0.0051	(50) 0.0034	(283) 0.00044	(49) 0.00033	(43) 0.00049	(40) 0.00062	(18) 0.0062	(32) 0.012	(39) 0.013	(93) 0.00059	(68) 0.0076	(52) 0.0036	(132) 0.0015	(76) 0.0019	(44) 0.0034	(53) 0.0014
Kornilov2016	DPAGT1	(1) 0.042								(1) 0.027		(2) 0.039		(1) 0.034	(1) 0.024	(1) 0.031
Kornilov2016	H2AFX													(1) 0.034	(1) 0.024	(1) 0.031
Kornilov2016	ABCG4	(1) 0.038	(12) 0.026				(1) 0.044		(1) 0.028			(5) 0.044
Kornilov2016	SIK2	(2) 0.0012		(1) 0.045	(1) 0.006						(1) 0.037					(55) 0.0089	(99) 0.0065
Kornilov2016	HYOU1	(5) 0.027		(5) 0.021		(1) 0.043							(11) 0.00041			(1) 0.028	(1) 0.038
Kornilov2016	HINFP	(1) 0.028	(22) 0.02				(1) 0.041				(3) 0.038	(10) 0.026
Kornilov2016	SNORD113-7					(3) 0.0076						(3) 0.026			(1) 0.014
Kornilov2016	SNORD113-8					(4) 0.0076						(3) 0.026			(2) 0.014
Kornilov2016	SNORD113-9					(4) 0.0076						(4) 0.023			(2) 0.014
Kornilov2016	SNORD113-4					(3) 0.0076						(3) 0.026			(3) 0.014
Kornilov2016	SNORD113-5					(1) 0.0076						(2) 0.026			(1) 0.014
Kornilov2016	SETBP1	(23) 0.0026	(2) 0.006	(16) 0.002	(18) 0.011	(15) 0.035	(22) 0.0065	(10) 0.014	(18) 0.0077	(10) 0.02	(21) 0.0011	(45) 0.0075	(19) 0.0053	(38) 0.0038	(6) 0.015	(29) 0.0052	(6) 0.0098
Kornilov2016	SERPINA1		(1) 0.038	(5) 0.013	(1) 0.024				(3) 0.025		(2) 0.016		(4) 0.014	(3) 0.0076	(1) 0.035	(2) 0.0042	(8) 0.00014
Kornilov2016	SPATA2	(6) 0.02		(2) 0.038			(7) 0.0074	(7) 0.0016	(7) 0.012			(8) 0.0098		(29) 0.015	(1) 0.029
Kornilov2016	RNF114	(4) 0.021		(2) 0.039			(4) 0.0077	(2) 0.0017	(2) 0.015			(6) 0.0098		(34) 0.012
Kornilov2016	GAST										(11) 0.022
Kornilov2016	SNORD113-3					(3) 0.0076						(8) 0.022			(2) 0.014
Kornilov2016	SNORD113-6					(1) 0.0076						(2) 0.026			(1) 0.014
Kornilov2016	SNORD113-2					(4) 0.0076						(7) 0.022			(3) 0.014
Kornilov2016	SNORD113-1					(3) 0.023						(7) 0.022			(2) 0.0079
Luciano2013	DAZAP1				(9) 0.022				(1) 0.037		(22) 0.0016
Luciano2013	PRKCH	(37) 0.01	(17) 0.028	(118) 0.00011	(19) 0.014	(7) 0.013	(9) 0.0081	(18) 0.011	(19) 0.0094	(59) 0.0043	(30) 0.013	(18) 0.012	(15) 0.0032	(44) 0.0084	(50) 0.0084	(103) 0.00013	(75) 0.0014
Luciano2013	NOS1AP	(54) 0.00083	(39) 0.00069	(6) 0.034	(2) 0.028	(12) 0.029	(34) 0.012	(72) 0.0091	(10) 0.0022	(12) 0.018	(6) 0.0062	(69) 9e-04	(17) 0.00062	(13) 0.003	(48) 0.0014	(27) 0.0079	(23) 0.0033
Luciano2013	ABCC13	(40) 0.0088	(4) 0.011	(72) 0.0024	(12) 0.0072	(51) 0.00074	(44) 0.0067	(92) 0.0019	(69) 0.0048	(79) 0.0014	(21) 0.0031	(2) 0.036		(13) 0.033	(1) 0.036	(8) 0.022	(12) 0.012
Reader2014	HLA-A		(13) 0.047	(8) 0.018	(2) 0.034	(2) 0.012	(7) 0.044	(1) 0.044	(1) 0.026	(1) 0.028		(102) 0.0012
Reader2014	HLA-B	(7) 0.033	(25) 0.007	(3) 0.02	(2) 0.018	(31) 0.01	(14) 0.0032	(9) 0.00088	(12) 0.012	(10) 0.012	(7) 0.015	(41) 0.0073	(6) 0.016	(7) 0.024	(1) 0.018	(27) 0.00024	(9) 0.01
stpourcain robo2(2014)	ROBO2	(31) 0.0086	(125) 0.0011	(267) 0.00011	(99) 0.001	(131) 0.0067	(24) 0.017	(41) 0.019	(74) 0.004	(65) 0.0069	(368) 9.7e-05	(267) 0.0011	(183) 0.002	(227) 0.00055	(414) 0.001	(163) 0.0011	(159) 0.005
stpourcain robo2(2014)	INSC	(1) 0.045		(18) 0.021	(5) 0.0095	(15) 0.0093	(3) 0.029	(5) 0.027	(20) 0.0075	(4) 0.022	(10) 0.039	(1) 0.02	(91) 0.0014	(23) 0.0075	(7) 0.033	(3) 0.026
stpourcain robo2(2014)	CAND1					(2) 0.0076						(1) 0.0067	(1) 0.048	(1) 0.048		(2) 0.0098
stpourcain robo2(2014)	DAPK3	(1) 0.048			(2) 0.022						(1) 0.047	(5) 0.018				(1) 0.007
