# Supplementary material for: Association between genes regulating neural pathways for quantitative traits of speech and language disorders
Source: NPJ Genom Med. 2021 Jul 27;6:64. doi: 10.1038/s41525-021-00225-5 (PMC8316336; doi:10.1038/s41525-021-00225-5)
Supplement: Supplementary file 4 — Supplementary Data 3 [file 41525_2021_225_MOESM4_ESM.xlsx]

## Sheet: Literature_rep_snp_level
Paper	Variant	CELF_E	CELF_R	Elision	EOWPVT	Fletcher	MSW	MSW_PPC	NSW	NSW_PPC	PPVT	RAN	TWS	WIAT_LC	WIAT_RC	WRAT	WRID
Castillo2016	rs4839516	NA	NA	NA	NA	0.049	NA	NA	NA	NA	NA	NA	NA	NA	NA	NA	NA
Castillo2016	rs12474600	NA	NA	NA	NA	NA	NA	NA	NA	NA	NA	0.025	NA	NA	NA	NA	NA
Castillo2016	rs59197085	NA	NA	NA	NA	0.034	0.034	0.028	0.028	0.035	NA	NA	NA	NA	NA	NA	NA
Castillo2016	rs10734234	NA	NA	NA	NA	NA	NA	NA	NA	NA	NA	NA	NA	0.033	NA	NA	NA
Castillo2016	rs9521789	NA	NA	NA	NA	NA	0.021	NA	NA	NA	NA	NA	NA	NA	NA	NA	NA
Castillo2016	rs764255	NA	NA	NA	NA	NA	NA	0.04	NA	NA	NA	NA	NA	NA	NA	NA	NA
Eicher2013	rs9521789	NA	NA	NA	NA	NA	0.021	NA	NA	NA	NA	NA	NA	NA	NA	NA	NA
Eicher2013	rs1983931	NA	NA	NA	NA	NA	0.025	NA	NA	NA	NA	NA	NA	NA	NA	NA	NA
Eicher2013	rs7995158	NA	NA	NA	NA	NA	0.0095	NA	0.025	NA	NA	NA	NA	NA	NA	NA	NA
Eicher2013	rs6573225	NA	NA	NA	NA	NA	NA	NA	NA	NA	NA	NA	NA	0.011	0.0088	NA	NA
Eicher2013	rs442555	NA	NA	NA	NA	NA	NA	NA	NA	NA	NA	NA	NA	0.012	0.0087	NA	NA
Gialuisi2014	rs59197085	NA	NA	NA	NA	0.034	0.034	0.028	0.028	0.035	NA	NA	NA	NA	NA	NA	NA
Gialuisi2014	rs58845495	NA	NA	NA	NA	0.034	0.034	0.028	0.028	0.035	NA	NA	NA	NA	NA	NA	NA
Gialuisi2014	rs3734972	NA	NA	NA	NA	0.034	0.033	0.028	0.028	0.035	NA	NA	NA	NA	NA	NA	NA
Gialuisi2014	rs3800560	NA	NA	NA	NA	0.034	0.034	0.028	0.028	0.035	NA	NA	NA	NA	NA	NA	NA
Gialuisi2019	rs17663182	NA	NA	NA	NA	NA	NA	NA	NA	NA	NA	0.026	NA	NA	NA	NA	NA
Gialuisi2019	rs17605546	NA	NA	NA	NA	NA	NA	NA	NA	NA	NA	0.027	NA	NA	NA	NA	NA
Gialuisi2019	rs74500110	NA	NA	NA	NA	NA	NA	NA	NA	NA	NA	0.018	NA	NA	NA	NA	NA
Gialuisi2019	rs34822091	NA	NA	NA	NA	NA	NA	NA	NA	NA	NA	0.04	NA	NA	NA	NA	NA
Gialuisi2019	rs16928927	NA	0.0001	NA	NA	NA	NA	NA	NA	NA	NA	NA	NA	NA	NA	NA	NA
Harlaar2014	rs12474600	NA	NA	NA	NA	NA	NA	NA	NA	NA	NA	0.025	NA	NA	NA	NA	NA
Harlaar2014	rs17362972	NA	NA	NA	NA	NA	NA	NA	NA	NA	NA	0.025	NA	NA	NA	NA	NA
Harlaar2014	rs11897059	NA	NA	NA	NA	NA	NA	NA	NA	NA	NA	0.042	NA	0.039	NA	NA	NA
Harlaar2014	rs17363057	NA	NA	NA	NA	NA	NA	NA	NA	NA	NA	0.039	NA	0.039	NA	NA	NA
Harlaar2014	rs11885400	NA	NA	NA	NA	NA	NA	NA	NA	NA	NA	0.039	NA	0.039	NA	NA	NA
Harlaar2014	rs16866624	NA	NA	NA	NA	NA	NA	NA	NA	NA	NA	0.039	NA	0.039	NA	NA	NA
Harlaar2014	rs11896002	NA	NA	NA	NA	NA	NA	NA	NA	NA	NA	0.039	NA	0.039	NA	NA	NA
Harlaar2014	rs11885227	NA	NA	NA	NA	NA	NA	NA	NA	NA	NA	0.039	NA	0.039	NA	NA	NA
Harlaar2014	rs10497530	NA	NA	NA	NA	NA	NA	NA	NA	NA	NA	0.038	NA	0.039	NA	NA	NA
Harlaar2014	rs6709090	NA	NA	NA	NA	NA	NA	NA	NA	NA	NA	0.038	NA	0.039	NA	NA	NA
Harlaar2014	rs11893153	NA	NA	NA	NA	NA	NA	NA	NA	NA	NA	0.038	NA	0.039	NA	NA	NA
Harlaar2014	rs7596842	NA	NA	NA	NA	NA	NA	NA	NA	NA	NA	0.038	NA	0.039	NA	NA	NA
Harlaar2014	rs7575047	NA	NA	NA	NA	NA	NA	NA	NA	NA	NA	0.037	NA	0.038	NA	NA	NA
Harlaar2014	rs6433748	NA	NA	NA	NA	NA	NA	NA	NA	NA	NA	0.038	NA	0.039	NA	NA	NA
Harlaar2014	rs6433749	NA	NA	NA	NA	NA	NA	NA	NA	NA	NA	0.038	NA	0.039	NA	NA	NA
Harlaar2014	rs7609150	NA	NA	NA	NA	NA	NA	NA	NA	NA	NA	0.038	NA	0.039	NA	NA	NA
Harlaar2014	rs6433750	NA	NA	NA	NA	NA	NA	NA	NA	NA	NA	0.038	NA	0.039	NA	NA	NA
Harlaar2014	rs6433751	NA	NA	NA	NA	NA	NA	NA	NA	NA	NA	0.038	NA	0.039	NA	NA	NA
Harlaar2014	rs6433752	NA	NA	NA	NA	NA	NA	NA	NA	NA	NA	0.038	NA	0.039	NA	NA	NA
Harlaar2014	rs7578521	NA	NA	NA	NA	NA	NA	NA	NA	NA	NA	0.038	NA	0.039	NA	NA	NA
Harlaar2014	rs7579263	NA	NA	NA	NA	NA	NA	NA	NA	NA	NA	0.038	NA	0.039	NA	NA	NA
Harlaar2014	rs7582862	NA	NA	NA	NA	NA	NA	NA	NA	NA	NA	0.038	NA	0.039	NA	NA	NA
Harlaar2014	rs10497531	NA	NA	NA	NA	NA	NA	NA	NA	NA	NA	0.038	NA	0.039	NA	NA	NA
Harlaar2014	rs11903793	NA	NA	NA	NA	NA	NA	NA	NA	NA	NA	0.039	NA	0.038	NA	NA	NA
Harlaar2014	rs10497532	NA	NA	NA	NA	NA	NA	NA	NA	NA	NA	0.038	NA	0.039	NA	NA	NA
Harlaar2014	rs12613938	NA	NA	NA	NA	NA	NA	NA	NA	NA	NA	0.016	NA	NA	NA	NA	NA
Harlaar2014	rs7924398	NA	NA	NA	NA	0.045	NA	NA	NA	NA	NA	0.028	NA	NA	NA	NA	NA
Harlaar2014	rs16908342	NA	0.025	NA	NA	NA	NA	0.0049	NA	0.0067	NA	NA	NA	NA	NA	NA	NA
Harlaar2014	rs12616992	NA	NA	NA	NA	NA	NA	NA	NA	NA	NA	0.035	NA	NA	NA	NA	NA
Harlaar2014	rs4338148	NA	0.036	0.036	NA	NA	NA	0.012	NA	0.011	NA	NA	NA	NA	NA	NA	NA
Harlaar2014	rs12620548	NA	NA	NA	NA	NA	NA	NA	NA	NA	NA	0.013	NA	NA	NA	NA	NA
Harlaar2014	rs10165099	NA	NA	NA	NA	NA	NA	0.045	NA	0.044	NA	NA	NA	0.016	0.029	NA	NA
Harlaar2014	rs6510896	NA	NA	NA	NA	NA	NA	NA	NA	NA	NA	NA	NA	NA	0.039	0.015	0.025
Harlaar2014	rs621527	NA	NA	NA	NA	NA	NA	0.048	NA	0.02	NA	NA	NA	NA	NA	NA	NA
Harlaar2014	rs4627605	NA	NA	NA	NA	NA	NA	NA	NA	NA	NA	NA	NA	0.049	NA	NA	NA
Harlaar2014	rs16974087	NA	NA	NA	NA	NA	NA	NA	NA	NA	NA	0.031	NA	NA	NA	NA	NA
Harlaar2014	rs10865541	NA	NA	NA	NA	NA	NA	0.048	NA	0.044	NA	NA	NA	0.016	0.029	NA	NA
Harlaar2014	rs12528988	NA	NA	0.012	NA	NA	NA	NA	NA	NA	NA	NA	0.0079	NA	NA	NA	0.035
Harlaar2014	rs1661110	NA	NA	NA	NA	NA	NA	0.036	NA	NA	NA	NA	NA	NA	NA	NA	NA
Harlaar2014	rs4971505	NA	NA	0.046	NA	NA	NA	NA	NA	NA	NA	NA	NA	0.035	0.037	NA	NA
Harlaar2014	rs11002554	NA	NA	0.039	NA	NA	0.036	NA	NA	NA	NA	NA	NA	NA	NA	0.04	NA
Harlaar2014	rs7579868	NA	NA	0.046	NA	NA	NA	NA	NA	NA	NA	NA	NA	0.034	0.036	NA	NA
Harlaar2014	rs11002556	NA	NA	0.039	NA	NA	0.024	NA	NA	NA	NA	NA	NA	NA	NA	0.03	NA
Harlaar2014	rs10206964	NA	NA	0.046	NA	NA	NA	NA	NA	NA	NA	NA	NA	0.033	0.045	NA	NA
Harlaar2014	rs11002559	NA	NA	0.039	NA	NA	0.024	NA	NA	NA	NA	NA	NA	NA	NA	0.03	NA
Harlaar2014	rs7558487	NA	NA	0.046	NA	NA	NA	NA	NA	NA	NA	NA	NA	0.033	0.044	NA	NA
Harlaar2014	rs13020433	NA	NA	NA	NA	NA	NA	NA	NA	NA	NA	NA	NA	0.028	0.029	NA	NA
Harlaar2014	rs2361072	NA	NA	NA	0.0098	0.0011	NA	NA	NA	NA	NA	NA	NA	NA	NA	NA	NA
Harlaar2014	rs11002558	NA	NA	0.042	NA	NA	0.025	NA	NA	NA	NA	NA	NA	NA	NA	0.03	NA
Harlaar2014	rs11016422	NA	NA	NA	NA	NA	NA	NA	NA	NA	NA	NA	NA	NA	0.011	NA	NA
Harlaar2014	rs11002555	NA	NA	0.039	NA	NA	0.024	NA	NA	NA	NA	NA	NA	NA	NA	0.03	NA
Harlaar2014	rs1691133	NA	NA	NA	NA	NA	NA	0.036	NA	NA	NA	NA	NA	NA	NA	NA	NA
Harlaar2014	rs10824609	NA	NA	0.039	NA	NA	0.024	NA	NA	NA	NA	NA	NA	NA	NA	0.03	NA
Harlaar2014	rs1691132	NA	NA	NA	NA	NA	NA	0.036	NA	NA	NA	NA	NA	NA	NA	NA	NA
Harlaar2014	rs6080100	NA	NA	NA	NA	NA	NA	NA	NA	NA	NA	NA	NA	NA	0.034	NA	NA
Harlaar2014	rs12753507	NA	NA	NA	NA	NA	NA	NA	NA	NA	0.049	NA	NA	NA	NA	NA	NA
Harlaar2014	rs10889889	0.043	NA	NA	NA	0.0038	0.014	0.011	0.0085	0.0096	NA	NA	NA	NA	NA	NA	NA
Harlaar2014	rs1409982	0.037	NA	NA	NA	0.0035	0.017	0.011	0.0087	0.012	NA	NA	NA	NA	NA	NA	NA
Harlaar2014	rs4971502	NA	NA	0.047	NA	NA	NA	NA	NA	NA	NA	NA	NA	0.034	0.038	NA	NA
Harlaar2014	rs9379751	NA	NA	NA	NA	0.012	0.0084	0.049	0.008	0.049	NA	NA	NA	NA	NA	NA	NA
Harlaar2014	rs16192	NA	NA	NA	NA	NA	NA	NA	NA	NA	NA	NA	NA	NA	0.028	NA	NA
Kornilov2016	rs3787751	NA	NA	NA	0.02	NA	NA	NA	NA	NA	NA	NA	NA	NA	NA	NA	NA
Kornilov2016	rs780382	NA	NA	0.016	0.011	NA	0.0034	0.038	0.025	NA	NA	NA	NA	NA	NA	NA	NA
Kornilov2016	rs2183850	NA	NA	NA	NA	NA	NA	NA	NA	NA	NA	NA	0.023	NA	NA	NA	NA
Kornilov2016	rs3789868	NA	NA	0.018	NA	NA	NA	NA	NA	NA	NA	NA	0.0065	NA	NA	NA	NA
Luciano2013	rs4807927	NA	NA	NA	NA	NA	NA	NA	NA	NA	0.0036	NA	NA	NA	NA	NA	NA
Luciano2013	rs17135159	0.041	NA	0.027	NA	NA	NA	NA	NA	NA	NA	NA	NA	NA	NA	NA	NA
Luciano2013	rs10508253	0.033	NA	NA	NA	NA	NA	NA	NA	NA	NA	NA	NA	NA	NA	NA	NA
Luciano2013	rs11666805	NA	NA	NA	NA	NA	NA	NA	NA	NA	0.0022	NA	NA	NA	NA	NA	NA
Luciano2013	rs764255	NA	NA	NA	NA	NA	NA	0.04	NA	NA	NA	NA	NA	NA	NA	NA	NA
Luciano2013	rs4839516	NA	NA	NA	NA	0.049	NA	NA	NA	NA	NA	NA	NA	NA	NA	NA	NA
Luciano2013	rs1928007	NA	NA	NA	NA	NA	NA	NA	NA	NA	NA	NA	NA	NA	NA	0.018	NA
Luciano2013	rs12482528	NA	NA	NA	NA	0.038	NA	NA	NA	NA	NA	NA	NA	NA	NA	NA	NA
Nudel2014	rs1353835	NA	NA	NA	NA	NA	NA	NA	NA	NA	0.0024	NA	NA	NA	NA	NA	NA
Nudel2014	rs1994882	NA	0.041	NA	NA	NA	0.028	0.034	NA	NA	0.014	NA	NA	NA	0.019	NA	NA
stpourcain robo2, 2014	rs10734234	NA	NA	NA	NA	NA	NA	NA	NA	NA	NA	NA	NA	0.033	NA	NA	NA
stpourcain robo2, 2014	rs11208754	0.038	NA	NA	NA	NA	0.0056	0.00032	0.011	0.0038	0.014	NA	0.0098	NA	0.0051	0.0033	0.0083
stpourcain robo2, 2014	rs11810174	NA	NA	NA	NA	NA	NA	NA	NA	NA	NA	NA	0.017	NA	NA	NA	NA
stpourcain robo2, 2014	rs4669286	NA	NA	NA	NA	NA	NA	NA	NA	NA	NA	NA	NA	NA	NA	0.042	NA
stpourcain robo2, 2014	rs13420384	NA	NA	NA	NA	0.036	NA	NA	NA	NA	NA	NA	NA	NA	NA	NA	NA
stpourcain robo2, 2014	rs12487696	NA	NA	NA	NA	NA	NA	NA	NA	NA	NA	NA	NA	0.022	NA	NA	NA
stpourcain robo2, 2014	rs17061008	NA	NA	NA	NA	NA	NA	NA	NA	NA	NA	NA	NA	0.0079	NA	NA	NA
stpourcain robo2, 2014	rs1006742	NA	NA	0.027	NA	NA	NA	NA	NA	NA	NA	NA	0.04	NA	NA	NA	NA
stpourcain robo2, 2014	rs9857706	NA	NA	NA	NA	NA	NA	NA	NA	NA	NA	NA	0.014	NA	0.04	NA	NA
stpourcain robo2, 2014	rs13073941	NA	NA	NA	NA	NA	NA	NA	NA	NA	NA	NA	NA	0.035	NA	NA	NA
stpourcain robo2, 2014	rs342435	NA	0.019	NA	NA	0.012	NA	NA	NA	NA	NA	NA	NA	NA	NA	NA	NA
stpourcain robo2, 2014	rs7694786	NA	NA	NA	NA	NA	NA	NA	NA	NA	NA	NA	NA	NA	NA	0.033	NA
stpourcain robo2, 2014	rs16750	NA	NA	NA	NA	NA	NA	NA	NA	NA	NA	NA	NA	NA	0.021	NA	NA
stpourcain robo2, 2014	rs3799344	NA	NA	NA	NA	NA	NA	NA	NA	NA	NA	NA	NA	NA	0.045	NA	NA
stpourcain robo2, 2014	rs4720231	NA	NA	NA	NA	NA	NA	NA	NA	NA	0.038	NA	NA	0.029	NA	NA	NA
stpourcain robo2, 2014	rs921908	NA	NA	0.019	NA	NA	NA	NA	NA	NA	NA	0.029	NA	NA	NA	NA	NA
stpourcain robo2, 2014	rs2201476	NA	NA	NA	NA	NA	NA	NA	NA	NA	0.022	NA	NA	NA	NA	NA	NA
stpourcain robo2, 2014	rs1897446	NA	NA	NA	NA	NA	NA	0.042	NA	NA	NA	NA	NA	NA	NA	NA	NA
stpourcain robo2, 2014	rs7861219	NA	0.027	NA	NA	NA	NA	NA	NA	NA	NA	NA	NA	NA	NA	NA	NA
stpourcain robo2, 2014	rs7851060	NA	NA	NA	NA	NA	NA	NA	NA	NA	NA	NA	NA	NA	NA	0.012	NA
stpourcain robo2, 2014	rs10820378	NA	0.023	NA	NA	NA	0.049	0.02	NA	NA	0.0094	NA	NA	NA	NA	NA	NA
stpourcain robo2, 2014	rs10759964	NA	NA	NA	NA	0.028	0.021	0.011	0.039	NA	NA	NA	NA	NA	NA	NA	NA
stpourcain robo2, 2014	rs198750	NA	0.042	NA	NA	NA	NA	NA	NA	NA	NA	NA	NA	NA	NA	NA	NA
stpourcain robo2, 2014	rs7306190	NA	NA	NA	NA	NA	NA	NA	NA	NA	0.047	NA	NA	NA	NA	0.022	0.028
stpourcain robo2, 2014	rs11106179	NA	NA	NA	NA	NA	NA	NA	NA	NA	NA	NA	0.028	NA	NA	NA	NA
stpourcain robo2, 2014	rs4772487	NA	0.015	NA	NA	NA	NA	NA	NA	NA	NA	NA	NA	NA	NA	NA	NA
stpourcain robo2, 2014	rs8025474	NA	NA	NA	NA	NA	NA	NA	0.019	0.027	NA	NA	NA	NA	NA	NA	NA
stpourcain robo2, 2014	rs187680	NA	NA	NA	NA	0.022	0.011	0.029	0.0062	0.011	0.022	NA	NA	NA	NA	NA	0.025
stpourcain robo2, 2014	rs11657164	NA	NA	NA	NA	NA	NA	NA	NA	NA	0.033	NA	NA	NA	0.026	NA	NA
stpourcain robo2, 2014	rs9907431	NA	NA	NA	NA	0.027	NA	NA	NA	NA	NA	NA	NA	NA	NA	NA	NA
stpourcain robo2, 2014	rs12463085	NA	NA	NA	NA	NA	NA	NA	0.0054	0.035	NA	NA	NA	NA	NA	NA	NA
stpourcain robo2, 2014	rs2273189	NA	NA	NA	NA	NA	0.0073	0.035	NA	NA	NA	NA	0.039	NA	NA	0.036	NA
stpourcain robo2, 2014	rs802952	NA	NA	NA	NA	NA	NA	NA	NA	NA	NA	NA	NA	0.028	0.012	NA	NA
stpourcain robo2, 2014	rs8130870	NA	0.034	NA	NA	NA	NA	NA	NA	NA	NA	NA	NA	NA	0.0098	NA	0.022
stpourcain robo2, 2014	rs132503	NA	NA	NA	NA	NA	NA	NA	0.039	0.013	NA	NA	NA	NA	NA	NA	NA
stpourcain robo2, 2014	rs713628	0.02	NA	NA	0.021	0.049	NA	NA	0.036	NA	NA	NA	NA	NA	NA	NA	NA
stpourcain robo2, 2014	rs17207382	NA	NA	NA	NA	NA	0.048	NA	NA	NA	NA	NA	0.038	NA	0.042	NA	NA
stpourcain robo2, 2014	rs11742977	NA	NA	NA	NA	NA	NA	NA	NA	NA	NA	NA	0.03	NA	NA	NA	NA
stpourcain robo2, 2014	rs13182561	NA	0.0043	NA	NA	NA	NA	NA	NA	NA	NA	NA	NA	NA	NA	NA	NA
stpourcain robo2, 2014	rs9371371	NA	NA	NA	NA	NA	NA	NA	NA	NA	NA	NA	NA	0.024	NA	NA	NA
stpourcain robo2, 2014	rs2182746	NA	NA	NA	NA	NA	0.019	0.033	0.037	NA	NA	NA	NA	NA	NA	NA	NA
stpourcain robo2, 2014	rs924895	NA	NA	NA	NA	NA	NA	NA	NA	NA	NA	NA	NA	NA	NA	NA	0.0092
stpourcain robo2, 2014	rs7320524	NA	NA	NA	NA	NA	NA	0.042	NA	NA	NA	NA	NA	NA	NA	NA	NA
stpourcain robo2, 2014	rs11617458	NA	NA	NA	0.032	NA	NA	NA	NA	NA	NA	NA	0.0017	NA	0.034	0.0074	NA
stpourcain robo2, 2014	rs8034690	NA	NA	NA	0.048	NA	NA	NA	NA	NA	0.036	NA	NA	0.014	NA	NA	NA
stpourcain robo2, 2014	rs16946198	NA	NA	NA	NA	NA	0.049	NA	NA	NA	NA	NA	NA	NA	NA	NA	NA
stpourcain robo2, 2014	rs12600092	NA	NA	NA	NA	NA	0.023	NA	0.021	NA	NA	NA	0.039	NA	NA	NA	0.042
stpourcain robo2, 2014	rs4594325	NA	NA	0.022	NA	NA	NA	NA	NA	NA	NA	NA	0.013	NA	0.014	0.018	0.0018
stpourcain robo2, 2014	rs11151979	NA	NA	NA	0.049	NA	NA	NA	NA	NA	NA	NA	NA	0.017	NA	NA	NA
stpourcain robo2, 2014	rs2430894	NA	NA	NA	0.013	NA	NA	NA	NA	NA	NA	NA	NA	0.028	NA	NA	NA
